# Supplementary material for: Serum metabolite levels identify incipient metastatic progression of rectal cancer
Source: Commun Med (Lond). 2025 Apr 27;5:142. doi: 10.1038/s43856-025-00868-w (PMC12034819; doi:10.1038/s43856-025-00868-w)
Supplement: Supplementary file 3 — Supplementary Data [file 43856_2025_868_MOESM3_ESM.xlsx]

## Sheet: Sheet1
Gender	Stage	Metakron_status	Leucine	Isoleucine	Valine	betaHB	Lactate	Alanine	Lysine	Acetate	Proline	Acetone	Glutamate	Pyruvate	Glutamine	Citrate	Creatine	Creatinine	Alpha_glucose	Tyrosine	Histidine	Phenylalanine	Tryptophan	Formate
0	3	0	-0.48	-0.49	-0.45	0.6	-0.86	-0.83	0.23	-1.07	-0.79	0.91	-0.85	-0.69	-0.23	-0.08	0.66	-0.62	0.13	0.9	-2.03	0.3	0.78	1.07
0	2	2	-1.25	-0.43	-1.33	-0.47	-0.89	-0.21	-1.03	0.24	-0.5	-0.85	-0.32	0.04	-0.36	-0.63	0.58	-0.6	-0.24	-0.74	-0.65	-1.25	2.97	0.09
1	2	0	0.01	0.45	0.44	1.32	-1.1	-0.23	0.14	-0.96	-0.4	2.43	-0.87	-1.2	0.59	0.27	-0.53	-0.13	-0.45	-1.2	0.43	-1.12	-0.35	-0.24
1	2	0	-0.54	-0.26	-0.09	-0.71	-1.11	-0.08	-0.38	-0.08	-0.37	-0.98	-0.18	-0.74	-0.52	-0.8	-0.31	-0.45	-0.57	0.39	0.75	0.18	2.51	-0.24
0	1	0	0.25	0.92	0.91	-0.35	-1.11	-0.86	0.03	-0.73	-0.55	-0.2	-1.3	-1.17	-0.37	-0.74	0.3	-0.63	-0.43	-0.11	1	-0.47	0.71	1.01
0	1	0	-1.93	-1.93	-1.82	-0.06	-1.7	-2.17	-2.25	-1.14	-1.24	-1.33	-2.16	-1.75	-1.71	-0.88	-0.68	-1.95	-1.35	-2.23	-1.42	-2.61	-1.41	-0.54
1	3	0	-0.52	0.25	-0.13	-0.79	-1.35	-1.2	-0.58	-0.76	-0.91	-1.27	-0.93	-1.13	-1.49	-1.44	0.09	-0.38	-0.57	-0.25	0.15	-0.66	0.23	-0.17
1	2	1	1.9	1.61	1.45	-0.23	4.91	2.36	0.98	-0.01	1.25	0.92	2.15	3.77	0.91	2.16	0.17	1.97	2.99	0.75	1.43	1.65	0.11	0.08
0	1	0	0.11	0.13	0.49	-0.32	-0.43	0.49	0.63	-0.98	0.6	0.48	0.43	-0.36	0.71	0.4	2.29	0.34	0.15	0.1	1.8	0.32	-0.03	-0.02
1	3	2	4.06	3.29	2.93	1.31	2.54	1.27	3.98	1.63	1.07	3.02	2.36	1.17	0.64	1.41	2.86	2.9	3.81	1.36	-0.14	3.45	-0.72	0.91
0	1	1	-0.11	-0.37	-0.34	0.26	0.89	0.73	-0.4	-0.63	0.41	0.11	0.47	1.3	0.15	1.74	-0.98	-0.25	0.92	-0.12	0.21	-0.28	-0.01	0.33
1	1	0	0.01	0.04	-0.22	-0.35	-0.98	-1.21	0.61	0.58	0.26	-0.49	-0.01	-1.33	-1.06	0.69	-0.78	0.82	0.81	-0.03	-1.84	0.04	0.68	-0.1
0	3	0	-1.11	-1.16	-1.21	-0.58	-1.12	-1.05	-0.71	-0.83	-0.52	-0.23	-0.37	-0.42	-0.35	-0.18	-0.26	-0.23	-0.52	-0.21	-0.04	-0.38	0.62	0.07
0	4	2	-1.24	-1.31	-1.2	-0.86	-1.34	-1.3	-1.44	-1.17	-1.29	-1.27	-1.63	-0.6	-1.94	-0.6	-1.22	-1.54	-1.12	-1.19	-0.61	-1.22	-1.96	0.62
1	2	0	-0.14	-0.24	-0.5	-0.14	-0.7	-0.19	0.35	0.34	0.27	-0.86	0.59	0.04	0.26	-0.09	-0.66	0.91	-0.19	0.23	0.85	0.62	0.1	-0.92
1	1	0	0.11	0.25	0.08	-0.84	0.49	1.19	0.61	-1.3	-0.29	0.09	0.06	1.4	-0.61	-0.1	-0.33	1.55	-0.13	1.18	-0.08	1.29	1	-1.2
1	1	0	-1.08	-1.34	-0.93	-0.87	0.59	0.31	-0.43	-0.01	-0.55	-0.63	-0.46	0.42	-0.61	1.55	-0.68	-0.14	-0.54	0.67	-1.59	0.55	-1.54	-1
0	4	2	-0.11	-0.6	-0.61	-0.67	-0.06	-1.38	0.22	-0.49	-1.07	-0.25	-0.83	-0.51	-1.58	-1.71	-0.07	-1.54	-0.68	1.29	-0.87	2.1	0.28	0.56
1	2	0	-0.6	-0.49	-1.55	-0.55	-0.16	-1.3	-1.05	-0.76	-0.65	-0.1	1.01	0.09	-1.45	0.36	-1.29	-0.82	5.36	-0.04	-2.57	0.13	-0.32	-0.59
1	3	0	-0.33	-0.22	0.37	-0.78	-0.08	1.04	-0.55	-1.06	0.76	-0.04	-0.44	1.09	0.13	0.34	-0.01	-0.41	0	0.31	1.31	0.09	-0.04	0.77
1	3	1	-0.7	-0.48	-0.83	0.72	-0.08	-0.2	-0.57	-1.11	-0.77	0.08	-0.7	0.18	0.41	-0.41	-0.58	0.37	-0.36	-0.53	0.38	-0.53	-0.76	0.31
1	2	0	-0.13	-0.42	-0.14	-0.5	0.26	-0.48	-0.54	-0.82	-0.59	0.28	0.26	1.46	-1.1	-0.12	0.08	-0.25	3.33	0.02	-1.03	0.02	-0.34	0.12
1	4	2	-0.05	0.11	-0.12	-0.8	-0.26	-0.39	0.54	0.61	-0.49	-0.53	0.82	-0.59	-1.04	-1.05	0.43	-0.44	-0.93	-0.09	-1.2	0.77	-0.85	-1.38
1	4	2	-0.25	0.18	-0.19	-0.22	-0.68	-1.05	-1.02	-1.72	-1.21	-0.04	-0.21	-0.14	-1.58	-1.67	-1.28	-1.34	0.18	-0.3	-0.87	-0.84	0.07	-1.16
0	1	0	-0.66	-0.66	-0.68	0.18	-0.81	-0.97	-0.83	-1.02	-0.37	0.11	-0.16	-0.61	0.37	0.53	1.39	-0.75	-0.23	-0.59	-0.58	-0.6	-0.29	-0.22
0	1	1	-1.02	-1.15	-0.96	-0.71	0.44	0.47	-0.76	-0.08	-0.01	-1.19	-0.95	-0.58	-1.21	-0.07	0.84	-1.1	-0.93	-1.07	-1.01	-1.28	-0.67	-0.35
1	4	2	-0.16	-0.61	-0.12	0.28	-0.26	-1.14	-0.46	0.47	-0.2	-0.13	0.48	-0.86	-0.66	0.48	-1.17	0.15	-0.6	0.26	-1.21	0.63	-0.05	-0.5
1	1	0	1.07	0.84	1.72	-0.52	-0.78	-0.08	0.85	0.51	-0.07	-0.66	0.47	-0.45	-0.87	-0.64	0.43	0.44	-0.14	-0.13	-0.08	-0.23	0.31	-0.13
1	3	1	1.56	-0.73	0.6	-0.37	0.36	0.78	-0.05	-0.81	1.76	-0.25	0.09	0.86	0.57	0.91	-1.3	-0.1	-0.1	0.06	1.52	0.03	0.02	-0.79
1	2	0	-0.52	-0.42	-0.87	-0.57	0.7	0.15	0	-1.21	-0.37	-0.17	0.74	0.46	-0.31	-0.28	-0.65	0.51	-0.78	0.77	0.92	0.38	0.98	-0.12
1	4	2	-1.39	-1.25	-1.25	-0.83	-1.21	-1.05	-1.43	-1.15	-1.14	-1.14	-1.35	-0.87	-1.67	-1.54	-1.28	-1.92	-1.09	-1.36	-0.84	-1.61	-0.78	-1.44
1	2	0	-0.52	-1.12	-1.16	0.26	-0.53	-1.75	-0.78	-1.15	-0.92	0.95	-0.22	-0.4	-0.35	-1.17	-0.19	-1.73	0.39	-0.21	-0.71	-0.16	-0.21	-1.63
0	1	0	-1.04	-0.96	-1.1	-0.49	-0.32	0.15	-0.84	-0.06	-0.7	-0.98	-1.33	-0.94	-0.84	-0.39	-0.31	-1.13	-0.54	-0.96	-0.61	-0.79	-0.93	-0.95
1	2	0	-0.61	0.07	-0.9	2.9	-0.78	-0.38	-0.66	-0.8	-0.33	0.11	1.4	-0.12	1.73	1.05	-1.15	0.73	-0.75	0.04	0.01	-0.89	-0.73	-0.48
1	2	0	0.12	-0.68	-0.71	-0.2	-0.48	-1.2	-0.03	1.12	-0.04	0.29	1.14	-0.28	-0.62	-0.06	0.67	0.56	-0.72	4.52	-0.65	2.29	0.35	0.29
0	1	0	1.57	1.23	1.85	2.35	-0.02	0.25	0.9	0.91	0.21	3.29	0.22	0.2	0.99	2.1	-0.58	0.46	0.83	0.08	-0.66	0.26	-0.23	0.3
1	1	0	-0.11	-0.89	-0.53	0.96	1.53	-0.66	0.36	0.54	0.19	1.55	1.28	0.41	0.72	3.45	0.02	-0.28	-0.74	0.02	-1.21	0.38	0.03	-0.24
0	3	0	-0.1	-0.57	-0.04	0.66	0.43	0.3	-0.05	-0.6	0.56	1.6	-0.42	0.48	0.82	0.58	-0.37	-0.95	-0.47	0.11	-0.08	0.1	-0.01	-1.12
1	2	1	0.59	1.45	0.14	-0.19	0.44	2.1	1.31	2.68	4.31	0.44	1.29	4.1	4.15	0.7	-0.43	1.41	1.16	-0.3	-1.67	0.59	-1.88	-0.84
1	3	1	0.9	-0.71	0.94	-0.55	0.54	1.43	1.41	0.64	1.59	0.05	0.52	0.05	0.79	0.9	-0.48	0.46	0.02	-0.32	1.16	0.19	-0.62	-1.81
1	2	0	1.29	0.75	0.96	0.14	0.85	0.22	1.28	-0.65	1.09	0.47	0.96	1.22	0.74	1.73	1.11	0.64	0.27	0.68	0.36	1.33	-0.53	-1.07
0	4	2	-0.64	-0.67	-0.57	-0.66	0.82	0.5	-0.66	-0.21	-0.29	-0.91	-0.33	1.58	-0.95	-0.62	0.19	-0.8	-0.5	-1.13	-0.24	-1.01	-0.88	-0.75
1	2	1	-0.05	-0.05	0.6	-0.76	0.17	0.6	0.08	-0.34	-0.59	-0.2	0.14	-0.62	-0.68	1	1.98	-0.28	-0.18	-0.37	-0.06	-0.28	-0.53	-1.54
1	1	0	-0.21	-0.22	-0.27	-0.76	0.31	0.53	-0.57	-0.61	-0.53	-1.09	-0.78	0.17	-1.16	-0.08	-0.91	-0.59	-0.11	-0.62	-1.19	-0.85	0.29	-0.61
1	3	1	-0.42	-0.27	-0.4	1.28	-0.45	-0.74	-0.47	-0.71	-0.54	-0.13	-0.29	-0.03	0.82	1.07	-0.22	1	-0.04	-0.5	0.01	-0.57	0.11	-0.75
0	3	0	0.24	-0.13	0.23	-0.66	1.08	0.15	-0.13	0.36	-0.19	-0.63	0.12	0.11	-0.91	-0.27	0.12	-0.9	-0.96	-0.69	-0.54	-0.53	0.44	-1.24
0	3	0	-0.54	-0.46	-0.34	0.91	-0.6	-0.87	-0.32	-0.85	-0.28	0.04	-0.42	-0.21	0.22	0.11	-0.26	-0.45	-0.45	-0.83	0.4	-0.68	-0.67	-1.24
0	4	2	2.75	3.12	2.74	-0.49	-0.19	0.42	3.37	0.21	2.14	0.92	3.07	0.31	0.46	1.18	1.06	-0.27	-0.58	1.32	0.53	2.04	0.11	-0.82
1	1	0	0.14	0.37	0.06	-0.23	-0.23	-0.48	-0.16	-0.49	-0.48	-0.98	0.36	-0.46	-1.3	-0.74	-0.38	-0.02	0.47	0.01	0.2	-0.62	0.31	-0.24
0	1	0	-0.27	-0.91	-0.61	-0.15	0.77	0.67	-0.22	2.77	0.99	-0.07	-0.19	-0.98	0.54	2.13	0.19	-0.4	0.12	0.76	-0.33	0.82	0.07	0.75
1	4	2	-1.33	-1	-1.27	-0.89	-1.2	-1.11	-1.34	-0.53	-1.24	-1.56	-0.67	-0.6	-1.25	-1.73	-1.2	-0.53	0.19	-0.48	-0.57	-1.1	-0.1	0.23
0	4	2	-0.19	-0.07	0.21	-0.4	-0.73	-0.66	-0.71	1.23	0.57	-0.51	0.14	-1.47	-0.19	-0.41	-0.62	-0.08	-0.45	0.13	-0.25	-0.08	1.15	0.94
1	1	0	-0.95	-0.68	-0.3	-0.86	-0.89	-0.81	-1.11	0.2	-1.44	-1.55	-1.78	-1.36	-1.66	-2.12	-1.46	-0.68	-1.13	-1.68	-0.56	-1.77	-1.01	-0.11
1	1	0	-1.06	-0.87	-0.67	-0.79	-1.07	-1.21	-1.56	-0.73	-1.43	-1.47	-2.11	-0.48	-1.51	-2.36	-1.29	-1.73	-1.06	-0.75	0.56	-1.12	-0.35	0.75
1	3	0	-1.19	-0.97	-1	-0.2	-0.63	-1.08	-1.69	-0.54	-1.46	-1.12	-1.98	-0.6	-1.01	-1.48	-1.7	-1.26	-0.39	-1.4	-0.58	-1.59	-0.5	0.44
0	3	0	-0.44	-0.71	-0.16	-0.43	-0.51	0.03	-0.28	-0.43	-0.37	0.02	-0.6	-0.61	-0.2	-1.14	0.23	0.31	-0.39	-0.15	1.25	0.01	-0.14	-0.18
0	2	0	-1.55	-1.59	-1.34	-0.38	-1.06	-1.21	-1.55	-0.63	-1.34	-1.28	-1.94	-0.99	-0.91	-1.26	-0.9	-1.05	-1.14	-1.57	-1.27	-1.57	-1.22	-0.01
1	1	0	1.11	1.79	1.16	0.46	-0.42	-0.16	1.59	3.33	1.58	1.22	0.69	-0.86	0.25	-0.3	0.01	-0.16	-0.42	-0.53	-0.07	-0.25	0.07	0.14
1	4	2	-0.91	-1.24	-1.12	0.46	-0.84	-0.68	-1.01	0.53	-0.86	0.04	-0.54	-1.27	-0.23	-0.65	-0.69	-1.58	0.48	-1.12	-1.2	-0.76	-1.02	-0.3
0	2	0	-1.45	-1.22	-1.23	-0.84	-0.78	-0.6	-1.08	-1.03	-0.15	-0.49	-1.17	-0.97	-0.44	-0.68	-0.41	-0.69	-0.69	-0.75	0.48	-0.88	-0.15	-2.08
0	4	2	-0.49	-0.25	-0.63	0.56	-1.69	-0.52	-0.5	1.72	0.31	2.38	-0.49	-0.4	0.46	0.39	-0.16	-0.1	-0.16	1.35	-1.04	-0.06	-0.89	-0.61
1	2	0	3.15	-0.16	2.28	0.09	1.29	0.41	1	0.93	-0.2	0.5	2.85	0.23	0.82	0.36	-0.39	1.04	0.46	0.73	0.09	1.08	-0.16	0.04
1	3	0	-0.54	-0.32	-0.45	0.21	0.01	-0.7	-0.53	-0.99	-0.45	0.33	-0.23	0.91	-0.57	-0.47	0.96	-0.73	0.43	-1.04	-0.38	-0.76	-0.65	-1.24
1	3	0	1.96	0.3	2.8	-0.26	2.75	1.85	2.2	0.65	2.94	0.32	1.26	3.8	0.9	-0.26	1.04	0.57	1.02	0.95	1.5	0.9	0.04	0.96
1	2	0	0.28	0.35	0.37	-0.27	1.41	0.53	-0.37	1.33	1.23	-0.28	1.56	-0.11	0.03	-0.15	-0.15	-0.06	0.1	-0.62	-0.98	-0.41	-1.34	-1.63
1	3	0	0.61	1.01	1.19	1.84	-0.24	0.67	0.43	-0.33	-0.83	0.74	-1.18	-0.63	1.5	0.51	0.52	1.54	-0.49	-0.79	2.36	-0.38	-0.33	1.82
1	3	1	-0.54	-0.24	-0.07	0.44	-0.45	-0.28	0.38	0.35	-0.16	0.26	-0.61	-0.67	0.11	0.09	-0.45	0.16	-0.77	-1.46	-0.95	-1.29	-0.97	-0.67
1	1	0	-0.03	0.4	0.36	-0.78	-0.58	0.53	0.57	-0.07	0.26	-0.92	-0.07	-0.7	-0.63	-0.09	-0.47	0.08	-0.41	0.28	0.95	-0.32	0.98	1.55
1	4	2	0.19	0.85	0.15	4.09	-0.25	-0.02	-0.28	-0.49	-0.53	4.62	-0.3	0.05	1.68	0.08	-0.95	-0.61	-0.8	0.37	0.39	-0.3	-0.02	1.19
0	4	2	-0.83	-0.69	-0.66	0.28	-1.4	-0.32	-0.65	-0.46	-1.04	0.43	-1.22	-0.56	-0.37	-0.72	0.12	-0.12	-0.12	0.24	0.3	0.11	0.72	2.82
1	2	0	-0.41	0.14	-0.18	-0.75	0.65	0.86	-0.06	-0.23	0.1	-1.12	-0.19	0.61	0.19	-0.64	-0.66	0.29	-0.27	-0.24	1	-0.22	0.05	0.01
0	2	0	0.41	0.51	0.86	-0.49	-0.4	0.15	0.96	-0.4	0.24	-0.78	-0.36	-0.24	-0.24	-0.12	1.23	0.29	-0.29	0.01	0.39	-0.17	0.68	0.89
0	1	0	-0.41	-0.38	0.05	-0.91	-0.02	-0.25	-0.68	-0.54	-1.42	-1.43	-0.88	0.29	-1.4	-2.42	2.07	-0.68	-0.6	0.03	1.39	-0.43	0.75	4.64
1	4	2	0.48	1.22	0.77	-0.68	-0.38	0.73	1.14	-0.9	0.21	-0.69	0.88	-0.2	-0.02	-0.5	0.54	0.93	-0.42	0.51	0.73	0.8	1.13	-0.18
1	2	1	0.29	1.59	0.46	-0.49	-0.29	1.02	0.02	0.29	0.04	-0.68	-0.47	0.78	0.38	0	-0.01	-0.09	-0.4	-0.91	-0.25	-0.83	-0.42	0.35
1	3	0	0.82	0.79	0.89	0.23	0.35	-0.23	-0.08	-0.83	-0.33	0.84	-0.69	0.39	-0.21	-0.36	-0.14	0.98	1.05	0.73	1.2	0.72	0.59	0.3
1	4	2	0.2	-0.44	-0.12	-0.47	-0.09	-0.78	-0.71	0.21	0.64	-0.49	1.75	0.27	-0.48	0.53	-0.35	0	0.05	-0.23	-0.02	-0.24	-0.11	-0.47
0	2	0	-0.69	-1.15	-0.85	-0.27	0.69	-0.32	-0.77	-0.42	0.41	-0.6	0.42	-0.34	-0.32	0.28	-0.05	-0.55	-0.15	-0.02	-0.17	-0.41	0.7	0.31
1	4	2	-0.57	-0.32	-1.09	0.56	0.39	-0.37	0.25	0	0.63	0.85	1.5	2.11	0.07	0.36	-0.48	-0.13	-0.33	0.52	-1.21	1.18	-0.26	0.12
1	3	1	-0.08	0.14	-0.24	-0.34	-0.04	-0.22	0.17	-0.3	0.19	0.36	1.16	0.18	0.77	1.02	0.69	1.58	-0.42	0.45	0.07	0.95	0.35	-0.01
1	3	0	-0.09	0.69	0.15	-0.54	-0.16	0.44	-0.09	-0.59	-0.29	-0.03	0.34	0.17	1.21	0.8	-0.55	1.43	0.27	1.11	0.57	0.58	-0.05	-1.2
1	2	1	-0.22	0.37	-0.47	0.75	0.36	-0.92	-0.11	-1.65	-0.94	0.39	-0.12	0.51	1.13	-0.31	-1.03	0.11	-0.46	-0.25	0.69	0.01	-0.87	-0.59
1	1	1	1.16	1.07	1.06	-0.48	0.24	-0.05	1.34	3.22	0.54	0.95	0.74	-0.6	0.96	0.87	2.08	2.18	-0.21	0.95	1.04	1.06	0.5	0.93
1	1	0	1.2	2.11	1.44	-0.39	1.01	3.09	1.46	2.41	2.09	1.51	1.44	-0.41	2.28	1.42	0.19	2.7	1.83	0.63	2.14	0.71	3.41	0.6
0	3	0	0.77	1.64	1.62	3.05	0.32	1.39	1.2	0.03	0.34	0.92	0.15	0	2.54	0.5	3.53	0.06	0.63	-0.04	0.55	0.27	-0.86	0.68
0	3	0	0.06	0.28	-0.27	-0.55	0.03	0.05	-0.11	-0.3	0.04	-0.07	1.15	0.22	0.58	0.18	-0.13	0.32	-0.26	-0.3	0.34	-0.03	0.69	-0.08
1	1	0	0.87	1.29	0.58	-0.38	0.91	1.26	1.08	-0.79	0.52	-0.08	0.31	1.58	-0.29	0.22	1	1.93	1.07	-0.93	1.06	-0.23	-0.18	-0.47
1	3	0	-1.39	-1.08	-1.25	-0.88	-0.72	-1.18	-0.47	0.47	-0.78	-1.41	-1.61	-0.41	-2.02	-0.72	-1.72	-1.78	-1.37	-2.15	-2.18	-2.08	-1.92	0.17
0	1	1	0.71	0.61	1.19	-0.52	0.53	1.46	0.78	-0.08	0.02	0.5	-0.05	0.98	-0.51	-0.33	1.91	0.45	0.01	-0.67	-0.44	-0.6	-0.41	1.57
1	2	0	0.62	0.08	0.51	0.12	1.79	0.54	0.61	0.99	1.08	1.52	0.36	-0.12	1.01	1.2	0.18	2.31	0.53	0.29	0.57	0.47	0.94	0.45
0	3	0	-0.33	-0.98	-0.87	0.93	-0.33	-0.95	-0.73	0.32	-0.03	-0.21	0.12	-0.02	0.22	1.28	-0.83	-0.15	0.08	-0.13	-0.38	-0.38	-0.48	1.86
1	1	0	-0.48	-0.56	-0.87	-0.74	-0.22	0.31	-0.32	0.91	-0.54	-0.53	-0.39	-0.12	-0.43	-0.06	-0.66	-0.56	-0.24	-0.39	-0.41	-0.49	0.51	0.14
1	4	2	-1.14	-1.04	-1.32	1.94	0	-1.01	-0.81	0.51	-0.64	0.35	-0.04	-0.61	0.57	0	-0.84	-0.86	-0.84	-0.18	-1.01	-0.77	-0.73	0.77
0	4	2	1.27	0.81	0.58	-0.34	-0.32	-0.59	0.42	-0.33	1.94	0.88	1.23	0.93	0.5	0.33	3.65	1.9	0.38	1.43	1.3	2.38	1.21	2.01
0	2	0	-1.1	-1.31	-1.12	-0.76	-0.8	-0.68	-1.06	0.09	-0.55	-0.93	-0.81	-1.19	-0.82	-1.3	0.65	-0.31	-0.63	0.1	0.33	-0.2	-0.14	0.97
1	3	1	-0.61	-0.32	-0.94	0.71	1.54	0.43	-0.04	-0.27	0.07	-0.76	0.48	1.82	-0.07	0.69	-0.71	-0.79	-0.4	-1.26	-0.25	-1.3	-1.01	0.36
1	3	0	0.38	1.13	0.11	-0.56	-0.19	0.17	0.02	0.8	-0.04	0.01	0.37	0.36	-0.02	-0.06	2.15	0.08	-0.01	-0.86	-0.69	-0.29	-0.3	-0.52
1	3	0	-0.34	0.01	-0.06	-1	-0.24	1.24	-0.27	-0.27	-0.31	-0.66	0.07	-0.02	0.08	-0.21	-0.36	0.95	-0.11	0.71	-0.36	0.52	0.26	-0.17
0	4	2	0.13	0.16	-0.08	-0.61	2.26	0.26	0.76	-0.5	0.83	0.01	1.37	0.79	0.91	0.58	1.6	0.68	0.02	3.91	1.09	2.09	-0.02	1.12
1	3	0	1.65	2.98	2.19	-0.58	1.12	1.23	1.96	-0.77	-0.08	0.55	-0.44	0.72	-0.26	-0.08	0.78	0.7	1.27	1.16	1.58	1.56	1.46	1.39
1	1	0	-0.63	-0.66	-0.52	0.08	-0.84	-0.55	-0.91	-0.5	-0.55	-0.76	-0.75	0.08	-0.2	0.25	-1.19	-0.85	-0.82	-0.98	-0.8	-0.77	-0.49	1.33
1	3	0	-0.04	1.03	-0.31	0.08	-0.89	0.56	0.48	1.5	0.81	-0.14	1.14	-1	0.59	0.61	-0.22	0.81	-0.28	0.52	0.45	0.22	0.83	1.22
0	4	2	0	-0.59	-0.34	2.39	-0.24	-0.34	0.24	0.35	0.7	1.23	0.03	-0.58	1.34	0.38	0.09	-0.62	-0.49	-1.19	-0.83	-1.04	-1.17	-0.74
1	4	2	0.2	0.66	0.41	-0.08	0.62	0.3	0.44	-0.46	0.68	0.96	0.21	0.19	0.6	-0.38	-0.29	0.38	-0.39	0.06	1.01	0.09	-0.01	0.18
1	3	0	0.37	0.74	0.61	-0.58	-0.73	-0.11	0.08	-0.23	-0.19	0.4	0.23	-0.96	-0.46	-0.57	0.52	-0.21	-0.05	-0.01	-0.26	0.74	-0.47	-1.76
1	2	0	0.74	1.49	1.14	-0.72	1.08	0.96	0.51	-0.78	-0.01	0.27	0.13	0.37	0.26	-0.38	-0.48	0.62	-0.06	1.33	0.37	0.82	0.23	-1.38
0	1	0	-0.96	-0.87	-0.84	-0.3	-0.32	-0.66	-0.66	-0.73	-0.28	-0.45	-1.03	-0.74	-0.52	-0.66	0.2	-1.69	-0.66	-0.7	-0.26	-0.61	-0.67	-0.19
1	4	2	0.32	0.68	0.36	2.61	-1.01	-1.12	-0.1	0.28	-0.91	1.29	0.27	0.29	0.08	-1.29	-0.58	-0.99	2.13	1.89	0.15	0.37	0.19	-0.76
0	4	2	-0.32	-1.03	-0.38	0.87	-0.74	-0.9	-0.52	0.24	-0.9	-1.25	-1	-0.71	0.05	0.12	-0.37	-1.22	-0.4	-0.02	0.26	-0.15	-0.1	0.04
1	3	0	0.78	0.94	0.88	-0.41	0.03	-0.39	0.62	0.59	-0.37	-0.24	-0.03	-0.91	-0.62	-0.63	0.16	1.51	-0.36	-0.43	-0.45	0.14	0.17	-0.92
1	3	0	-0.01	-0.38	-0.14	0.2	0.21	-0.56	-0.26	-0.2	-0.33	-0.09	0.6	0.49	0.46	-0.16	-0.69	0.79	-0.44	1.19	0.75	0.65	5.3	0.02
0	3	0	-0.54	-1.26	-1.31	4.62	2.86	0.08	-0.18	2.88	0.04	0.22	0.6	1.34	2.7	1.81	-0.29	-1.46	0.74	-1.11	-2.22	0.02	-1.98	-0.7
0	4	2	-0.85	-0.99	-0.8	0.33	-0.34	0.02	-0.94	-0.12	-0.33	-0.44	-0.9	-0.95	0.04	-0.5	-0.59	-0.97	-0.33	-0.35	-0.1	-0.67	-0.09	1.72
0	3	0	-0.07	-0.21	0.14	-0.72	-0.38	2	0.37	0.69	0.14	-0.22	-0.94	-1.1	0.72	0.33	0.97	0.45	0.13	-0.49	0.25	-0.08	-0.54	0.14
0	3	0	-1.71	-1.69	-1.3	-0.65	-1.37	-1.21	-2.09	-0.58	-1.7	-1.66	-2.26	-0.81	-1.34	-2.08	-0.36	-1.48	-1.16	-1	-1.17	-1.37	-1.36	0
1	2	0	0.17	1.03	0.02	0.77	-0.31	-0.07	0.36	0.17	0.21	-0.02	0.94	1.05	0.37	0.04	0.8	-0.23	2.87	0.71	1.21	0.36	0.62	-0.14
1	2	0	1.32	0.12	0.89	0.15	0.62	0.41	0.81	1.41	1.53	-0.16	0.4	-0.36	0.93	0.25	-0.39	0.58	-0.47	0.19	0.33	0.27	0.55	-0.65
1	4	2	1.61	1.93	1.43	-0.01	0.14	1.57	1.45	1.38	0.81	0.69	1.2	-0.33	0.91	2.19	-0.29	0.93	0.65	1.44	0.93	2.19	0.64	-0.46
1	3	0	3.23	0.84	2.99	-0.49	2.08	4.01	3.08	0.44	4.04	-0.24	0.91	1.72	1.24	1.68	-0.35	1.46	1.06	2.13	3.17	2.64	1.69	0.77
0	4	2	-0.88	-1.42	-1.12	0.14	0.78	-1.36	-1.6	-0.9	-1.51	-0.31	-1.09	1.01	-0.9	-0.93	-1.22	0.33	0.97	1.47	-0.82	1.08	0.28	0.84
1	2	0	0.7	0.88	0.63	-0.53	0.17	0.7	0.67	0.72	0.81	-0.12	-0.64	-0.76	0.47	-0.6	1.02	0.77	0.75	1.1	1.7	0.75	1.58	1.67
1	3	0	-0.18	0.41	0.28	-0.77	0.71	0.33	0.04	2.24	-0.31	-0.31	0.37	-0.42	0.08	-0.8	0.56	0.18	-0.54	-0.49	0.03	-0.17	0.37	-0.81
0	1	0	-0.03	0.73	0.54	-0.78	-0.27	1.93	0.26	-0.75	0	-0.07	-0.53	-0.88	0.84	0.06	1.12	0.81	0.16	-0.62	0.75	-0.65	-0.88	-0.25
